# Supplementary material for: Identification and characterization of compounds from Chrysosporium multifidum, a fungus with moderate antimicrobial activity isolated from Hermetia illucens gut microbiota
Source: PLoS One. 2019 Dec 20;14(12):e0218837. doi: 10.1371/journal.pone.0218837 (PMC6924690; doi:10.1371/journal.pone.0218837)
Supplement: S1 Table — (XLSX) [file pone.0218837.s003.xlsx]

## Sheet: Hoja1
			Preliminary evaluation of antimicrobial activity of fungi against:
			Staphylococcus aureus ATCC 43300			Salmonella Typhimurium ATCC 13311
Strain labeling	Fungi Type	Halo clarity	Diameter of the inhibition halo (mm)	Diameter of the fungal colony (mm)	Antimicrobial Potential (AP)	Diameter of the inhibition halo (mm)	Diameter of the fungal colony (mm)	Antimicrobial Potential (AP)
HGU11_1	Yeast	+	8 ± 0.00	8 ± 0.0	1 ± 0.00	14 ± 0.48	8 ± 0.0	1.72 ± 0.05
HGU11_2	Mold	+++	29.0 ± 0.0	27.0 ± 0.0	1.07 ± 0.00	30.3 ± 1.8	25.7 ± 1.3	1.18 ± 0.02
HGU11_3	Mold	+++	34.0 ± 0.0	28.7 ± 0.7	1.19 ± 0.03	34.0 ± 1.2	28.0 ± 1.2	1.22 ± 0.01
HGU11_4	Mold	-	22.7 ± 1.3	22.7 ± 1.3	1 ± 0.00	20.0 ± 1.6	20.0 ± 1.6	1 ± 0.00
HGU11_5	Mold	-	19.3 ± 2.8	19.3 ± 2.8	1 ± 0.00	21.0 ± 3.3	21.0 ± 3.3	1 ± 0.00
HGU11_6	Mold	-	24.7 ± 2.8	24.7 ± 2.8	1 ± 0.00	31.5 ± 0.4	26.0 ± 3.5	1.07 ± 0.00
HGU11_7	Mold	-	19.7 ± 0.3	19.7 ± 0.3	1 ± 0.00	27.0 ± 1.6	21.3 ± 2.0	1.18 ± 0.02
HGU11_8	Mold	+++	52.0 ± 2.1	36.7 ± 0.9	1.42 ± 0.03	39.0 ± 0.6	39.0 ± 0.6	1 ± 0.00
HGU11_9	Mold	-	36.3 ± 0.9	36.3 ± 0.9	1 ± 0.00	32.0 ± 0.8	32.0 ± 0.8	1 ± 0.00
HGU11_10	Mold	+++	49.0 ± 0.6	33.0 ± 0.6	1.49 ± 0.01	40.0 ± 1.0	34.0 ± 1.0	1.18 ± 0.01
HGU11_11	Mold	-	27.3 ± 0.3	27.3 ± 0.3	1 ± 0.00	24.0 ± 3.0	24.0 ± 3.0	1 ± 0.00
HGU11_12	Yeast	+	8 ± 0.0	22 ± 0.90	2.78 ± 0.12	8 ± 0.0	8 ± 0.00	1 ± 0.00
HGU11_13	Yeast	+	23 ± 1.37	8 ± 0.0	2.89 ± 0.20	8 ± 0.0	8 ± 0.0	1 ± 0.00
HGU11_14	Yeast	+	17 ± 1.56	8 ± 0.0	2.07 ± 0.22	8 ± 0.0	8 ± 0.0	1 ± 0.00
HGU11_15	Yeast	+	23 ± 1.35	8 ± 0.0	2.88 ± 0.19	8 ± 0.0	8 ± 0.0	1 ± 0.00
HGU11_16	Yeast	+	22 ± 0.81	8 ± 0.0	2.72 ± 0.11	8 ± 0.0	8 ± 0.0	1 ± 0.00
HGU11_17	Yeast	+	23 ± 1.07	8 ± 0.0	2.90 ± 0.15	8 ± 0.0	8 ± 0.0	1 ± 0.00
HGU11_18	Yeast	+	21 ± 0.19	8 ± 0.0	2.61 ± 0.01	8 ± 0.0	8 ± 0.0	1 ± 0.00
HGU11_19	Yeast	+	22 ± 0.63	8 ± 0.0	2.72 ± 0.07	8 ± 0.0	8 ± 0.0	1 ± 0.00
HGU11_20	Yeast	+	22 ± 0.77	8 ± 0.0	2.81 ± 0.11	8 ± 0.0	8 ± 0.0	1 ± 0.00
HGU11_21	Yeast	+	21 ± 0.56	8 ± 0.0	2.65 ± 0.08	8 ± 0.0	8 ± 0.0	1 ± 0.00
HGU11_22	Yeast	+	21 ± 0.50	8 ± 0.0	2.67 ± 0.06	8 ± 0.0	8 ± 0.0	1 ± 0.00
HGU11_23	Yeast	+	23 ± 0.65	8 ± 0.0	2.93 ± 0.09	8 ± 0.0	8 ± 0.0	1 ± 0.00
HGU11_24	Yeast	+	18 ± 1.54	8 ± 0.0	2.26 ± 0.20	8 ± 0.0	8 ± 0.0	1 ± 0.00
HGU11_25	Yeast	+	19 ± 2.21	8 ± 0.0	2.36 ± 0.31	8 ± 0.0	8 ± 0.0	1 ± 0.00
Tetracycline	positive control	+++	25 ± 1.26	8 ± 0.0	3.17 ± 0.18	21 ± 0.87	8 ± 0.0	2.63 ± 0.13
The active fungi was selected considerating the greatest AP value and the most intense halo clarity.
